# Supplementary material for: Identification, In Silico Characterization, and Differential Expression Profiles of Carotenoid, Xanthophyll, Apocarotenoid Biosynthetic Pathways Genes, and Analysis of Carotenoid and Xanthophyll Accumulation in Heracleum moellendorffii Hance
Source: Int J Mol Sci. 2022 Apr 27;23(9):4845. doi: 10.3390/ijms23094845 (PMC9099461; doi:10.3390/ijms23094845)
Supplement: Supplementary file 1 [file ijms-23-04845-s001.zip]

Archive with 1 entries (1 files):
- ijms-1690256-supplementary.pdf
